# Supplementary material for: The Advancement in Membrane Bioreactor (MBR) Technology toward Sustainable Industrial Wastewater Management
Source: Membranes (Basel). 2023 Feb 2;13(2):181. doi: 10.3390/membranes13020181 (PMC9965322; doi:10.3390/membranes13020181)
Supplement: Supplementary file 1 [file membranes-13-00181-s001.zip]

Archive with 1 entries (1 files):
- membranes-2162674-supplementary.pdf
